# Supplementary material for: Expression of CD39 Identifies Activated Intratumoral CD8+ T Cells in Mismatch Repair Deficient Endometrial Cancer
Source: Cancers (Basel). 2022 Apr 11;14(8):1924. doi: 10.3390/cancers14081924 (PMC9028869; doi:10.3390/cancers14081924)
Supplement: Supplementary file 1 [file cancers-14-01924-s001.zip]

Archive with 3 entries (3 files):
- cancers-1626708-supplementary.pdf
- Table S1. Antibodies used in flow cytometry and FACS.xlsx
- Table S2. Materials and methods used in mRNA sequencing.xlsx
