# Supplementary material for: Expression of CD39 Identifies Activated Intratumoral CD8+ T Cells in Mismatch Repair Deficient Endometrial Cancer
Source: Cancers (Basel). 2022 Apr 11;14(8):1924. doi: 10.3390/cancers14081924 (PMC9028869; doi:10.3390/cancers14081924)
Supplement: Supplementary file 1 [file cancers-14-01924-s001.zip › Table S1. Antibodies used in flow cytometry and FACS.xlsx]

## Sheet: Blad1
Supplementary Table S1. Antibodies used in flow cytometry and FACS.
Antigen	Clone	Fluorophore	Company	Catalog no.	Amount flow cytometry	Amount FACS
CD56	NCAM16.2	FITC	BD Biosciences	345811		1 uL per 1x10^6 cells
CD16	NKP15	FITC	BD Biosciences	335035		1 uL per 1x10^6 cells
CD19	4G7	FITC	BD Biosciences	345776		1 uL per 1x10^6 cells
CD14	61D3	APC	eBioscience	17-0149-42		0,33 uL per 1x10^6 cells
CD4	OKT4	PE	eBioscience	12-0048-42		0,33 uL per 1x10^6 cells
CD279 (PD-1)	MIH4	PE	eBioscience	12-9969-41	2 uL per 5x10^4 cells	5 uL per digest
CD103	Ber-ACT8	FITC	BD Biosciences	561677	10 uL per 5x10^4 cells	20 uL per digest
CD39	eBioA1	APC	eBioscience	17-0399-42	2 uL per 5x10^4 cells	5 uL per digest
CD3	OKT3	PerCP-Cyanine5.5	eBioscience	45-0037-42	2 uL per 5x10^4 cells	2 uL per 100.000 cells or 5 uL per digest
CD8a	RPA-T8	BV421	BD Biosciences	562428		5 uL per digest
CD8a	RPA-T8	APC-eFluor780	eBioscience	47-0088-42	2 uL per 5x10^4 cells	2 uL per 100.000 cells
CD4	OKT4	PerCP-Cyanine5.5	eBioscience	45-0048-42	2 uL per 5x10^4 cells
CD45RO	UCHL1	Pe-Cyanine7	eBioscience	25-0457-42		0,33 uL per 1x10^6 cells
