# Supplementary material for: Expression of CD39 Identifies Activated Intratumoral CD8+ T Cells in Mismatch Repair Deficient Endometrial Cancer
Source: Cancers (Basel). 2022 Apr 11;14(8):1924. doi: 10.3390/cancers14081924 (PMC9028869; doi:10.3390/cancers14081924)
Supplement: Supplementary file 1 [file cancers-14-01924-s001.zip › Table S2. Materials and methods used in mRNA sequencing.xlsx]

## Sheet: Blad1
Supplementary Table 2. Materials and methods used in mRNA sequencing.
Primer	sequence
BC-Oligo-dT	5'- AAG CAG TGG TAT CAA CGC AGA GTA CTT TTT TTT TTT TTT TTT TTT TTT TTT TTT TCA-3'
BC-TSO	5'- AAG CAG TGG TAT CAA CGC AGA GTG AAT RGR G+G-3'
BC-PCR	5'- AAG CAG TGG TAT CAA CGC AGA GT-3'
Nextera index 1 (i7) adapters (N7)
index name	i7 bases in adapter
N701	TCGCCTTA
N702	CTAGTACG
N703	TTCTGCCT
N704	GCTCAGGA
N705	AGGAGTCC
N706	CATGCCTA
Nextera index 2 (i5) adapters (S5)
index name	i5 bases in adapter
S502	CTCTCTAT
S503	TATCCTCT
S504	AGAGTAGA
S517	GCGTAAGA
RNA solution (lysis buffer sorting):
		Volume
	Cell lysis buffer (0,2% Triton and 2U/uL RNAse inhibitor)	2
	10 uM oligo dT primer	1
	4x 10 mM dNTP mix	1
		up to 4 uL
Reverse transcription mix:
		Volume	Final concentration
	Smart scribe reverse transcription (100 U/ul)	0.5	5U / uL
	Rnase inhibitor (40 U/ul)	0.25	1U / uL
	Smart scribe first strand buffer (5x)	2	1x
	DTT (100 mM)	0.2	2 mM
	Betaine (5M)	2	1 M
	BC-TSO (10 uM)	0.1	1 uM
	Nuclease free water	0.95
		up to 6 uL (end volume = 10 uL)
Reverse transcription program:
Cycle	Temperature (C°)	Time
1	42	90 min
2-11	50	2 min
	42	2 min
12	70	15 min
13	4	hold
PCR preamplification mix:
		Volume	Final concentration
	KAPA HiFi HotStart ReadyMix (2x)	12.5	1x
	BC-PCR primer (10 uM)	0.25	100 nM
	nuclease free water	2.25
		up to 15 uL (end volume = 25 uL)
PCR preamplification program:
Cycle	Temperature (C°)	Time
1	98	3 min
2-24	98	20 sec
	67	15 sec
	72	6 min
25	72	5 min
26	4	hold
